# Supplementary material for: PARP inhibition increases sensitivity to cisplatin in non-small-cell lung carcinoma via the induction of TET-dependent hydroxymethylation
Source: Front Cell Dev Biol. 2025 Oct 24;13:1677261. doi: 10.3389/fcell.2025.1677261 (PMC12592190; doi:10.3389/fcell.2025.1677261)
Supplement: Supplementary file 2 [file Table1.xlsx]

## Sheet: Fig 1
The results of ordinary one-way anova
Multiple comparisons
Fig. 1A
Tukey's multiple comparisons test	Mean Diff.	95.00% CI of diff.	Below threshold?	Summary	Adjusted P Value
MRC-5 vs. H460	1.447	-0.1525 to 3.046	No	ns	0.0811
MRC-5 vs. RH460	1.36	-0.1206 to 2.841	No	ns	0.0756
MRC-5 vs. A549	-3.954	-5.359 to -2.549	Yes	****	<0.0001
H460 vs. RH460	-0.08667	-1.686 to 1.513	No	ns	0.9984
H460 vs. A549	-5.401	-6.930 to -3.872	Yes	****	<0.0001
RH460 vs. A549	-5.314	-6.719 to -3.909	Yes	****	<0.0001
Fig. 1C
Tukey's multiple comparisons test	Mean Diff.	95.00% CI of diff.	Below threshold?	Summary	Adjusted P Value
MRC5 vs. H460	-0.8608	-2.600 to 0.8789	No	ns	0.4375
MRC5 vs. RH460	-1.508	-3.248 to 0.2312	No	ns	0.0912
MRC5 vs. A549 II	0.5193	-1.220 to 2.259	No	ns	0.777
H460 vs. RH460	-0.6477	-2.387 to 1.092	No	ns	0.648
H460 vs. A549 II	1.38	-0.3596 to 3.120	No	ns	0.1271
RH460 vs. A549 II	2.028	0.2881 to 3.767	Yes	*	0.0239

## Sheet: Fig 2
The results of ordinary one-way anova
Multiple comparisons
Fig. 2B
Tukey's multiple comparisons test	Mean Diff.	95.00% CI of diff.	Below threshold?	Summary	Adjusted P Value
Control vs. Niraparib 1.5	0.1353	0.01446 to 0.2562	Yes	*	0.0321
Control vs. Niraparib 10	0.1283	0.007463 to 0.2492	Yes	*	0.0397
Niraparib 1.5 vs. Niraparib 10	-0.007	-0.1279 to 0.1139	No	ns	0.9828
Fig. 2C
Tukey's multiple comparisons test	Mean Diff.	95.00% CI of diff.	Below threshold?	Summary	Adjusted P Value
Control vs. DMSO	-180.6	-336.9 to -24.15	Yes	*	0.0336
Control vs. 1.5 μM Nir	-750.9	-907.2 to -594.5	Yes	***	0.0005
DMSO vs. 1.5 μM Nir	-570.3	-726.7 to -413.9	Yes	**	0.0012

## Sheet: Fig 3
The results of ordinary one-way anova
Multiple comparisons
Fig. 3B
Tukey's multiple comparisons test	Mean Diff.	95.00% CI of diff.	Below threshold?	Summary	Adjusted P Value
0 vs. 0.5	4.291	2.805 to 5.778	Yes	****	<0.0001
0 vs. 1	4.338	2.852 to 5.825	Yes	****	<0.0001
0 vs. 1.5	5.182	3.696 to 6.669	Yes	****	<0.0001
0.5 vs. 1	0.04725	-1.439 to 1.534	No	ns	0.9996
0.5 vs. 1.5	0.8912	-0.5953 to 2.378	No	ns	0.2926
1 vs. 1.5	0.8439	-0.6426 to 2.330	No	ns	0.3322
The results of two-way anova
Multiple comparisons
Fig. 3E
Tukey's multiple comparisons test	Mean Diff.	95.00% CI of diff.	Below threshold?	Summary	Adjusted P Value
Viable cells
Control vs. Niraparib	2.99	-0.8011 to 6.781	No	ns	0.1661
Control vs. Cisplatin	18.56	14.77 to 22.35	Yes	****	<0.0001
Control vs. Nir/CisPt	29.89	26.10 to 33.68	Yes	****	<0.0001
Niraparib vs. Cisplatin	15.57	11.78 to 19.36	Yes	****	<0.0001
Niraparib vs. Nir/CisPt	26.9	23.11 to 30.69	Yes	****	<0.0001
Cisplatin vs. Nir/CisPt	11.33	7.542 to 15.12	Yes	****	<0.0001
Early apoptosis
Control vs. Niraparib	-3.52	-7.311 to 0.2711	No	ns	0.0771
Control vs. Cisplatin	-16.77	-20.56 to -12.98	Yes	****	<0.0001
Control vs. Nir/CisPt	-23.43	-27.22 to -19.64	Yes	****	<0.0001
Niraparib vs. Cisplatin	-13.25	-17.04 to -9.456	Yes	****	<0.0001
Niraparib vs. Nir/CisPt	-19.91	-23.70 to -16.12	Yes	****	<0.0001
Cisplatin vs. Nir/CisPt	-6.663	-10.45 to -2.872	Yes	***	0.0002
Late apoptosis
Control vs. Niraparib	-1.177	-4.968 to 2.614	No	ns	0.839
Control vs. Cisplatin	-2.373	-6.164 to 1.418	No	ns	0.3484
Control vs. Nir/CisPt	-6.58	-10.37 to -2.789	Yes	***	0.0002
Niraparib vs. Cisplatin	-1.197	-4.988 to 2.594	No	ns	0.8321
Niraparib vs. Nir/CisPt	-5.403	-9.194 to -1.612	Yes	**	0.0025
Cisplatin vs. Nir/CisPt	-4.207	-7.998 to -0.4156	Yes	*	0.0246
Necrosis
Control vs. Niraparib	1.703	-2.088 to 5.494	No	ns	0.6278
Control vs. Cisplatin	0.58	-3.211 to 4.371	No	ns	0.9764
Control vs. Nir/CisPt	0.12	-3.671 to 3.911	No	ns	0.9998
Niraparib vs. Cisplatin	-1.123	-4.914 to 2.668	No	ns	0.8566
Niraparib vs. Nir/CisPt	-1.583	-5.374 to 2.208	No	ns	0.6798
Cisplatin vs. Nir/CisPt	-0.46	-4.251 to 3.331	No	ns	0.9879
Anexin V+
Control vs. Niraparib	-4.697	-8.488 to -0.9056	Yes	**	0.01
Control vs. Cisplatin	-19.14	-22.93 to -15.35	Yes	****	<0.0001
Control vs. Nir/CisPt	-30.01	-33.80 to -26.22	Yes	****	<0.0001
Niraparib vs. Cisplatin	-14.44	-18.23 to -10.65	Yes	****	<0.0001
Niraparib vs. Nir/CisPt	-25.31	-29.10 to -21.52	Yes	****	<0.0001
Cisplatin vs. Nir/CisPt	-10.87	-14.66 to -7.079	Yes	****	<0.0001

## Sheet: Fig 4
The results of two-way anova
Multiple comparisons
Fig. 4A
Dunnett's multiple comparisons test	Predicted (LS) mean diff.	95.00% CI of diff.	Below threshold?	Summary	Adjusted P Value
0 uM niraparib
DMOG 0 μM vs. DMOG 10 μM	6.752	-0.002526 to 13.51	No	ns	0.0501
DMOG 0 μM vs. DMOG 25 μM	16.3	9.079 to 23.52	Yes	****	<0.0001
DMOG 0 μM vs. DMOG 50 μM	17.43	10.21 to 24.65	Yes	****	<0.0001
0.25 uM niraparib
DMOG 0 μM vs. DMOG 10 μM	0.3569	-5.932 to 6.646	No	ns	0.9983
DMOG 0 μM vs. DMOG 25 μM	3.748	-3.045 to 10.54	No	ns	0.4174
DMOG 0 μM vs. DMOG 50 μM	8.626	1.833 to 15.42	Yes	**	0.0089
0.5 uM niraparib
DMOG 0 μM vs. DMOG 10 μM	-0.9369	-7.203 to 5.329	No	ns	0.9695
DMOG 0 μM vs. DMOG 25 μM	-0.6692	-6.935 to 5.597	No	ns	0.9883
DMOG 0 μM vs. DMOG 50 μM	6.916	0.6496 to 13.18	Yes	*	0.0269
1 uM niraparib
DMOG 0 μM vs. DMOG 10 μM	-2.811	-9.077 to 3.455	No	ns	0.5727
DMOG 0 μM vs. DMOG 25 μM	-1.829	-8.095 to 4.437	No	ns	0.824
DMOG 0 μM vs. DMOG 50 μM	0.9816	-5.284 to 7.247	No	ns	0.9652
2.5 uM niraparib
DMOG 0 μM vs. DMOG 10 μM	-2.365	-8.631 to 3.901	No	ns	0.6912
DMOG 0 μM vs. DMOG 25 μM	1.606	-4.660 to 7.872	No	ns	0.8714
DMOG 0 μM vs. DMOG 50 μM	2.499	-3.767 to 8.764	No	ns	0.6558
5 uM niraparib
DMOG 0 μM vs. DMOG 10 μM	1.472	-4.794 to 7.738	No	ns	0.8967
DMOG 0 μM vs. DMOG 25 μM	0.3569	-5.909 to 6.623	No	ns	0.9982
DMOG 0 μM vs. DMOG 50 μM	12.18	5.914 to 18.45	Yes	****	<0.0001
Fig. 4D
Dunnett's multiple comparisons test	Predicted (LS) mean diff.	95.00% CI of diff.	Below threshold?	Summary	Adjusted P Value
0 uM niraparib
vitC 0 μM vs. vitC 50 μM	-0.3233	-8.600 to 7.954	No	ns	0.9993
vitC 0 μM vs. vitC 100 μM	-2.965	-12.03 to 6.102	No	ns	0.7558
vitC 0 μM vs. vitC 250 μM	4.486	-3.791 to 12.76	No	ns	0.4101
0.25 uM niraparib
vitC 0 μM vs. vitC 50 μM	7.04	-0.4091 to 14.49	No	ns	0.0678
vitC 0 μM vs. vitC 100 μM	3.13	-4.319 to 10.58	No	ns	0.6146
vitC 0 μM vs. vitC 250 μM	15.58	8.131 to 23.03	Yes	****	<0.0001
0.5 uM niraparib
vitC 0 μM vs. vitC 50 μM	-0.2167	-7.666 to 7.232	No	ns	0.9997
vitC 0 μM vs. vitC 100 μM	1.847	-5.602 to 9.296	No	ns	0.8789
vitC 0 μM vs. vitC 250 μM	13.18	5.729 to 20.63	Yes	***	0.0002
1 uM niraparib
vitC 0 μM vs. vitC 50 μM	5.883	-1.566 to 13.33	No	ns	0.15
vitC 0 μM vs. vitC 100 μM	10.69	3.238 to 18.14	Yes	**	0.0031
vitC 0 μM vs. vitC 250 μM	20.43	12.98 to 27.88	Yes	****	<0.0001
2.5 uM niraparib
vitC 0 μM vs. vitC 50 μM	7.043	-0.3906 to 14.48	No	ns	0.0668
vitC 0 μM vs. vitC 100 μM	6.635	-0.3188 to 13.59	No	ns	0.0644
vitC 0 μM vs. vitC 250 μM	16.01	8.579 to 23.45	Yes	****	<0.0001
5 uM niraparib
vitC 0 μM vs. vitC 50 μM	6.537	-0.4686 to 13.54	No	ns	0.0727
vitC 0 μM vs. vitC 100 μM	4.347	-2.659 to 11.35	No	ns	0.3207
vitC 0 μM vs. vitC 250 μM	11.17	4.166 to 18.18	Yes	***	0.0009

## Sheet: Fig 5
The results of ordinary one-way anova
Multiple comparisons
Fig. 5A
TET1 mRNA
Tukey's multiple comparisons test	Mean Diff.	95.00% CI of diff.	Below threshold?	Summary	Adjusted P Value
Control vs. Niraparib	4.139e-05	-4.772e-005 to 0.0001305	No	ns	0.4865
Control vs. cisPt	6.408e-05	-2.503e-005 to 0.0001532	No	ns	0.1764
Control vs. Nir/CisPt	6.925e-05	-1.985e-005 to 0.0001584	No	ns	0.1365
Niraparib vs. cisPt	2.269e-05	-6.642e-005 to 0.0001118	No	ns	0.8457
Niraparib vs. Nir/CisPt	2.786e-05	-6.124e-005 to 0.0001170	No	ns	0.7531
cisPt vs. Nir/CisPt	5.175e-06	-8.393e-005 to 9.428e-005	No	ns	0.9975
TET2 mRNA
Tukey's multiple comparisons test	Mean Diff.	95.00% CI of diff.	Below threshold?	Summary	Adjusted P Value
Control vs. Niraparib	8.773e-05	-0.0001036 to 0.0002791	No	ns	0.4967
Control vs. cisPt	9.269e-05	-9.869e-005 to 0.0002841	No	ns	0.4541
Control vs. Nir/CisPt	0.0001172	-7.419e-005 to 0.0003086	No	ns	0.2777
Niraparib vs. cisPt	4.956e-06	-0.0001864 to 0.0001963	No	ns	0.9998
Niraparib vs. Nir/CisPt	2.945e-05	-0.0001619 to 0.0002208	No	ns	0.9585
cisPt vs. Nir/CisPt	2.45e-05	-0.0001669 to 0.0002159	No	ns	0.9752
TET3 mRNA
Tukey's multiple comparisons test	Mean Diff.	95.00% CI of diff.	Below threshold?	Summary	Adjusted P Value
Control vs. Niraparib	0.0001195	-0.0001278 to 0.0003667	No	ns	0.4559
Control vs. cisPt	0.0001923	-5.489e-005 to 0.0004396	No	ns	0.136
Control vs. Nir/CisPt	0.0002187	-2.852e-005 to 0.0004659	No	ns	0.0842
Niraparib vs. cisPt	7.288e-05	-0.0001744 to 0.0003201	No	ns	0.7832
Niraparib vs. Nir/CisPt	9.925e-05	-0.0001480 to 0.0003465	No	ns	0.5958
cisPt vs. Nir/CisPt	2.637e-05	-0.0002209 to 0.0002736	No	ns	0.9853
Fig. 5B
TET1 protein level WB
Tukey's multiple comparisons test	Mean Diff.	95.00% CI of diff.	Below threshold?	Summary	Adjusted P Value
Control vs. Nir	-0.1064	-0.8385 to 0.6257	No	ns	0.7653
Control vs. CisPt	-0.3522	-1.881 to 1.176	No	ns	0.5284
Control vs. Nir/CisPt	-0.5986	-1.902 to 0.7043	No	ns	0.2042
Nir vs. CisPt	-0.2458	-1.064 to 0.5722	No	ns	0.3854
Nir vs. Nir/CisPt	-0.4922	-1.199 to 0.2148	No	ns	0.0987
CisPt vs. Nir/CisPt	-0.2464	-0.6688 to 0.1760	No	ns	0.1357
TET2 protein level WB
Tukey's multiple comparisons test	Mean Diff.	95.00% CI of diff.	Below threshold?	Summary	Adjusted P Value
Control vs. Nir	-0.2418	-0.7122 to 0.2286	No	ns	0.1691
Control vs. CisPt	-0.677	-2.835 to 1.481	No	ns	0.3638
Control vs. Nir/CisPt	-1.317	-2.528 to -0.1068	Yes	*	0.0425
Nir vs. CisPt	-0.4352	-3.002 to 2.131	No	ns	0.693
Nir vs. Nir/CisPt	-1.076	-2.605 to 0.4537	No	ns	0.0969
CisPt vs. Nir/CisPt	-0.6403	-3.074 to 1.794	No	ns	0.4555
Fig. 5C
Tukey's multiple comparisons test	Mean Diff.	95.00% CI of diff.	Below threshold?	Summary	Adjusted P Value
Control vs. Nir	-0.2894	-0.5696 to -0.009225	Yes	*	0.0406
Control vs. CisPt	-0.5091	-0.7893 to -0.2289	Yes	****	<0.0001
Control vs. Nir/CisPt	-0.8248	-1.105 to -0.5446	Yes	****	<0.0001
Nir vs. CisPt	-0.2197	-0.4999 to 0.06051	No	ns	0.1707
Nir vs. Nir/CisPt	-0.5354	-0.8156 to -0.2552	Yes	****	<0.0001
CisPt vs. Nir/CisPt	-0.3157	-0.5959 to -0.03550	Yes	*	0.0218
